# Supplementary material for: Exploring Hospital Inpatients’ Awareness of Their Falls Risk: A Qualitative Exploratory Study
Source: Int J Environ Res Public Health. 2022 Dec 27;20(1):454. doi: 10.3390/ijerph20010454 (PMC9819707; doi:10.3390/ijerph20010454)
Supplement: Supplementary file 1 [file ijerph-20-00454-s001.zip]

Archive with 1 entries (1 files):
- ijerph-2083322-supplementary.pdf
